# Supplementary material for: Phenotype-specific differences in polygenicity and effect size distribution across functional annotation categories revealed by AI-MiXeR
Source: Bioinformatics. 2020 Jun 15;36(18):4749–56. doi: 10.1093/bioinformatics/btaa568 (PMC7750998; doi:10.1093/bioinformatics/btaa568)
Supplement: btaa568_supplementary_data [file btaa568_supplementary_data.zip]

Archive with 2 entries (2 files):
- aimixer_supplementary_material_revised.docx
- aimixer_supplementary_tableS3.xlsx
